# Supplementary material for: High-Aspect-Ratio Microfluidic Channel with Parallelogram Cross-Section for Monodisperse Droplet Generation
Source: Biosensors (Basel). 2022 Feb 14;12(2):118. doi: 10.3390/bios12020118 (PMC8869682; doi:10.3390/bios12020118)
Supplement: Supplementary file 1 [file biosensors-12-00118-s001.zip]

Archive with 7 entries (7 files):
- biosensors-1565367-supplementary.pdf
- S1 Video.mp4
- S2 Video.mp4
- S3 Video.mp4
- S4 Video.mp4
- S5 Video.mp4
- S6 Video.mp4
